# Supplementary material for: Maternal multimorbidity during pregnancy and after childbirth in women in low- and middle-income countries: a systematic literature review
Source: BMC Pregnancy Childbirth. 2020 Oct 20;20:637. doi: 10.1186/s12884-020-03303-1 (PMC7574312; doi:10.1186/s12884-020-03303-1)
Supplement: Supplementary file 2 — Additional file 2: Supplementary Table 2. Summary table for studies reporting maternal multimorbidity during pregnancy and after childbirth and /or associations between the multimorbidities. [file 12884_2020_3303_MOESM2_ESM.xlsx]

## Sheet: Sheet1
Table S2: Summary table for studies reporting co-morbidites during or after pregnancy and /or associations between these.
					Setting / Healthcare facility	Study participants, gestation, and number	Objective of the study	Type of data collection	Data collection tool used	Physical Morbidity						Recommendations	Quality of study
No.	Author, year	Title	Study design	Country						Medical	Obstetric	Infectious	Psychological Morbidity	Social Morbidity	Reported associations between co-morbidities
1	Assarag 2013	Maternal postpartum morbidity in Marrakech: what women feel, what doctors diagnose?	Cross-sectional	Marrakech, Morocco	Al women in the Al Massira district	1523 postnatal women	To measure and identify the causes of postpartum morbidity 6-8 weeks after deliver and to compare women's perceptions of their health during this period to their medical diagnoses	Self-reported examination, laboratory investigations	Own design	44% at least one complaint; 60% had a medical diagnosis; 19% anaemia	Gynae 22% post-natal	10% genital infections	10% postnatal depression	Not reported	Not reported	A better understanding of postnatal conditions required, to increase quality of care, healthcare providers must be sensitised and trained in mental health concerns	Medium
2	Brittain 2017	Social support, stigma and antenatal depression among HIV-infected pregnant women in South Africa	Cross sectional	Western Cape, South Africa	Primary care antenatal clinic in the former township of Gugulethu	623 pregnant women with HIV positive status	Factors associated with social support and stigma among pregnant women initiating anti-retroviral therapy and what are the associations with depressive symptoms?	Self-reported	Authors own questionnaire for physical morbidity and EDPS was used to assess psychological disorders	Not reported	Not reported	HIV all positive (pre-selected population)	EPDS ≥10 = 19%; EDPS ≥13 = 11%	Social support assessed	Not reported	There is a need for interventions to reduce stigma associated with HIV and to address risk factors for depressive symptoms	Medium
3	Chersich 2009	Maternal morbidity in the first year after childbirth in Mombasa Kenya; a needs assessment	Cross sectional	Mombasa, Kenya	Provincial hospital	500 postnatal women at child health clinic split into early, middle and late postnatal (4-12 weeks) (12-24 weeks) (24-56 weeks)	Needs assessment-not clear	Structured questionnaire, clinical examination, blood, using, cervical swabs and PAP smear	Own design for physical morbidity; used ICD-10 definitions for mild and major depression; AUDIT tool was used for harmful alcohol use; trichomonas vaginalis and candida was diagnosed on wet mount; Nugent’s criteria was used for bacterial vaginosis	52% of women had anaemia; 5% had severe anaemia; 17% had abdominal pain. 1% incontinence; dysuria 10%; 25% abnormal vaginal discharge	Not reported	6% had febrile symptoms; no syphilis, bacterial vaginosis 31%, candida 7%; 7% had trichomonas vaginalis; 4% urinary nitrites	2% major depression	21% intimate partner violence	Not reported	Need to screen mothers at child clinics for anaemia, reproductive tract infections, family planning and counselling	Medium
4	Chibanda 2010	Postnatal Depression by HIV Status Among Women in Zimbabwe	Cross sectional study	Zimbabwe	Urban postnatal clinics	210 women ≥ 18 years, attending postnatal clinic 6 weeks post-delivery and residing within the Chitungwiza catchment area.	To determine the prevalence and risk factors of PND.	Primary	Shona version of the Edinburgh Postnatal Depression Scale (EPDS)			14.8% of women were HIV positive.	33% of women screened positive for depression.		Multiparity, adverse life events, and unemployment were associated with postnatal depression.	64 (33%) met DSM-IV criteria for depression. HIV prevalence was 14.8% out of which 54% were depressed. Univariate analysis showed that multiparty both parents deceased and a recent adverse life event were significantly associated with PND. Multivariate analysis showed that PND was significantly associated with adverse life event, being unemployed and multiparity.	Medium
5	Dewing 2013	Food insecurity and its association with co-occurring postnatal depression, hazardous drinking, and suicidality among women in peri-urban South Africa	Cross sectional study	South Africa	Community households	249 women at three months postnatal.	To assess association of food insecurity, postnatal depression symptom severity, suicide risk, and hazardous drinking.	Primary	Xhosa version of the 10-item Edinburgh Postnatal Depression Scale (EPDS); suicidality module of the Mini International Neuropsychiatric Interview (MINI), version 5.0.0, for hazardous drinking; TWEAK screening instrument, Household Food Insecurity Access Scale (HFIAS).				31.7% women met screening criteria for probable depression; 7.6% women had significant suicidality of whom (2.8%) were classified as high risk.	59.8% women were severely food insecure;15.7% women met screening criteria for hazardous drinking.	Each additional point on the food insecurity scale was associated with increased risks of probable depression (adjusted risk ratio [ARR], 1.05; 95% CI, 1.02–1.07), hazardous drinking (ARR, 1.04; 95% CI, 1.00–1.09), and suicidality (ARR, 1.12; 95% CI, 1.02–1.23).	Each additional point on the food insecurity scale was associated with increased risks of probable depression (adjusted risk ratio [ARR], 1.05; 95% CI,1.02–1.07), hazardous drinking (ARR, 1.04; 95% CI, 1.00–1.09), and suicidality (ARR, 1.12; 95%CI, 1.02–1.23).	High
6	Faisal-Cury 2009	Common mental disorders during pregnancy: prevalence and associated factors among low-income women in São Paulo, Brazil: depression and anxiety during pregnancy	Prospective study	São Paulo, Brazil	Antenatal clinics in primary care	831 women in their 20th to 30th weeks of pregnancy, who attended antenatal clinics in primary care	To estimate the prevalence of common mental disorders and factors associated with these disorders among pregnant women of low socio-economic status in São Paulo	The clinical interview schedule-revised and demographic questionnaires were administered between the 20th and 30th weeks of gestation. Information on infant weight and gestational age at birth were obtained from hospital records	Own questionnaire for physical. Clinical Interview Schedule-Revised. Own questions for alcohol and tobacco use		Premature contractions, hypertensive disorders that required the use of medication (details not given).		The prevalence of common mental disorders was 20.2% (95%CI 17.5 to 23.0)	Use of alcohol and tobacco was assessed but details not given	Age at current pregnancy and at first delivery, not having friends in the community, living in a crowded household, lower occupational status and history of previous psychiatric treatment was all independently associated with increased prevalence of common mental disorders Current obstetric complication associated with common mental disorders.	Primary healthcare professionals need to be aware of how common mental disorders in such settings, and should be properly trained to deal with common mental disorders during pregnancy	Medium
7	Faisal-Cury 2010	Common mental disorders during pregnancy and adverse obstetric outcomes	Prospective study	São Paulo, Brazil	Antenatal clinics in primary healthcare	831 pregnant women from antenatal clinics in primary healthcare	To estimate the association between common mental disorders, during pregnancy and risk of low birth weight or preterm birth.	The clinical interview schedule-revised and demographic questionnaires were administered between the 20th and 30th weeks of gestation. Information on infant weight and gestational age at birth were obtained from hospital records.	Own questionnaire. Clinical Interview Schedule-Revised. Own questions for alcohol and tobacco use	Not reported	Sixty-three (7.6%) newborns were classified as low birth weight (<2.5kg)and 56 (6.9%) were classified as pre-term birth (<37 weeks gestation)	Not reported	The prevalence of common mental disorders during gestation was 33.6 (95% CI: 30.4-36.9)	Not reported	Common mental disorders during pregnancy was not associated with risk of PTB (adjusted OR:1.03, 95% CI: 0.57-1.88) or low birth weight (adjusted OR:1.09, 95% CI: 0.62-1.91)	Common mental disorders prevalence is high among low-income and low-risk pregnant women attended by public health services in a middle-income country, but not confer an increased risk for adverse obstetric outcome	Medium
8	Hamadani 2012	Association of Postpartum Maternal Morbidities with Children’s Mental, Psychomotor and Language Development in Rural Bangladesh	Cross sectional study	Bangladesh	A poor rural area	Women who became pregnant (n=4,817) over a two-year period (2007-2008) as part of the MATLAB study and their babies.	To document the relationships of maternal morbidities with care-giving practices by mothers, children’s developmental milestones and their language, mental and psychomotor development.	Follow up of a primary study	SES index available in the HDSS. Community Health Research Workers (CHRWs) collected information on place and mode of delivery, pregnancy outcomes, any complication during or after delivery, reason for and duration of hospitalization and haemoglobin level using a HemoCue; urine was checked for pus cells and red blood cell count; EDPS was used for depression.	Moderate or severe anaemia was present in 35% women; UTI in 5% women.	4% of women had a major morbidity, 62% a minor morbidity. Vesico-vaginal fistula 10%; Recto-vaginal fistula 2.5%; 21% uterine prolapse; 15% haemorrhoids; 11%pelvic inflammatory disease; 22% dysuria; 18% stress incontinence; 1% perineal tear; 15% pelvic organ prolapse.	9% of women had signs of abdominal infection.	17% and 11% suffered from postpartum depression at six weeks and six months post delivery.	Not reported	Maternal postpartum anaemia had a small but significantly negative effect on children’s language expression, and the effect on comprehension approached significance. Other factors that predicted the development of children were age at test, gestational age, psychosocial stimulation at home, concurrent nutritional status, SES, and maternal education	Maternal anaemia measured in the postpartum period showed a small but significantly negative effect on children’s language expression and an approaching effect on language comprehension. No other postpartum conditions of the mother showed an effect on children’s development.	Medium
9	Hanlon 2009	Impact of antenatal common mental disorders upon perinatal outcomes in Ethiopia: The P-MaMiE population-based cohort study	Population based cohort study	Butajira, Ethiopia	Rural district	1065 pregnant women	To examine the impact of antenatal psychosocial stressors, including maternal common mental disorders on low birth weight, stillbirth and neonatal mortality, and other perinatal outcomes in rural Ethiopia.	Self-reported	Abuse Assessment Screen Scale, and sexual abuse by a partner was defined according to Finkelhor and Yllo. The final questionnaire was developed by the authors using relevant textbooks and dissertations, and then homogenized with the sociocultural situation of the study population. A woman with at least one positive response to any of the questions regarding physical, emotional or sexual violence …	Not reported	Adverse maternal outcomes included: preterm labour (30.3%); abortion (1.5%); Caesarean section (24.4%); antenatal hospitalization (55.4%); premature rupture of the membranes (0.1%); and vaginal bleeding during pregnancy (31%)	Not reported	Not reported	72.8% pregnant women, reported that they had experienced intimate partner violence during their last pregnancy. Smoking (52.6%).	A significant association was found between intimate partner violence, preterm labour, Caesarean section, antenatal hospitalization and vaginal bleeding (n= CI).	This study provides preliminary evidence of important public health consequences of poor maternal mental health in low-income countries	Medium
10	Hassan 2014	Maternal outcomes of intimate partner violence during pregnancy: study in Iran	Cross sectional	West, Azerbaijan Iran	Hospitals in Miandoba and Mahabad	1300 pregnant women, aged 18-39 years, who were referred to hospitals in the Iranian cities of Miandoab and Mahabad	To investigate the prevalence of intimate partner violence against pregnant women and its relationship with adverse maternal outcomes, including preterm labour, abortion, Caesarean section, antenatal hospitalization and vaginal bleeding	Self-reported	Own questionnaire		Premature birth			Alcohol consumption 49.5% in 2000; 21.5% in 2010	Maternal alcohol consumption during pregnancy was associated with a decrease risk of being small for gestational age and decreased risk of premature birth	This study demonstrated a high prevalence of intimate partner violence during pregnancy, and found that intimate partner violence was associated with adverse maternal outcomes including preterm labour, Caesarean section, antenatal hospitalization and vaginal bleeding	Medium
11	Isaksen 2015	Alcohol consumption among pregnant women in Northern Tanzania a registry-based study	Secondary data analysis	Tanzania	Kilimanjaro Christian Medical Centre in Moshi	Data related to 34,090 births between 2000 and 2010 was obtained from the Medical Birth Registry at Kilimanjaro Christian Medical Centre in Moshi, Tanzania and analysed	1) To describe time trends in level of alcohol consumption, 2) To assess socio-demographic predictors of alcohol consumption, and 3) To describe associations between alcohol consumption and health-related maternal and fetal outcomes	Self-reported symptoms	Validated Aga Khan University Anxiety Depression Scale; own questionnaire for domestic violence				18% depression and/or anxiety; factors associated were abuse	15% physical and/or sexual abuse; 30% verbal abuse	The strongest factor associated with depression/anxiety was physical/sexual and verbal abuse.	The proportion of pregnant women consuming alcohol in Northern Tanzania is high, and greater awareness of health outcomes associated with alcohol consumption is advised	Medium
12	Karmaliani 2009	Prevalence of anxiety, depression and associated factors among pregnant women of Hyderabad, Pakistan	Prospective observational	Pakistan	Al women in Hyderabad, Pakistan	1368 pregnant women at 20-26 weeks	To determine the prevalence of anxiety and depression and evaluate associated factors including domestic violence among pregnant women in an urban community in Pakistan	Interview, self-reported symptoms	No details given	93.6% reported physical morbidity			84.4% reported psychological morbidity			Developing a screening and treatment program for domestic violence and depression/ anxiety during pregnancy may improve the mental health status or pregnant Pakistani women	Medium
13	Khalifa 2018	Determinants of postnatal depression in Sudanese women at 3 months postpartum: a cross-sectional study	Cross sectional study	Sudan	Two major public antenatal care clinics in two maternity teaching hospitals in Khartoum state	300 pregnant Sudanese women in their second or third trimester and were followed up and screened for postnatal depression at 3 months postpartum.	To explore the factors associated with postnatal depression at 3 months postpartum.	Primary	EPDS at a cut-off score of ≥12. Data were collected on the history of any psychological condition, history of domestic violence, place of stay after birth, supportive person after birth, complications during pregnancy and birth, planning of current pregnancy, regular uptake of prenatal vitamins, breastfeeding practices, circumstances during and after pregnancy and satisfaction with current qualit…	Not reported	Not reported	Not reported	9.2% of women screened positive for depression.	8.8% of women reported a history of domestic violence.	History of violence increased the odds of postnatal depression sevenfold, OR=7.4 (95% CI 1.9 to 27.6). Older age of mothers decreased the odds by almost 20%, OR=0.82 (95% CI 0.73 to 0.92). Exclusive breast feeding and regular prenatal vitamins during pregnancy are associated with an 80% decrease in odds OR=0.2 (95% CI 0.06 to 0.70) and 0.17 (95% CI 0.06 to 0.5) respectively.	History of violence increased the odds of postnatal depression sevenfold. Older age of mothers decreased the odds of postnatal depression by almost 20%. Exclusive breast feeding and regular prenatal vitamins during pregnancy are associated with an 80% decrease in odds of PND.	Medium
14	Lukose 2013	Nutritional Factors Associated with Antenatal Depressive Symptoms in the Early Stage of Pregnancy Among Urban South Indian Women	Cross-sectional study	South India	Urban: Hosahalli Hospital	365 pregnant women aged between 18 and 40 years, who were 14 weeks of gestation and registered for antenatal screening at the Hosahalli Hospital.	To assess the prevalence of antenatal depressive symptoms in early pregnancy, and to identify the demographic and nutritional factors associated with these symptoms in a sample of urban South Indian pregnant women.	Primary	Food frequency questionnaire (FFQ), Kessler Psychological Distress Scale (K-10), haemoglobin and complete blood count, Vitamin B12, homocysteine and methylmalonic acid, medical morbidity through a questionnaire.	35% of women reported nausea; 57.7% vomiting, 57.7% of women had anaemia (Hb <11.0 g/dL).	Not reported	Not reported	33% of women reported antenatal depressive symptoms	The median dietary intake of energy, protein, iron, calcium and folate among pregnant women was lower compared to the Indian recommended dietary allowance (RDA)	In multivariate log binomial regression analysis, presence of antenatal depressive symptoms in the first trimester were positively associated with vomiting, prevalence ratio (PR) = 1.54 (95 % CI 1.10, 2.16) and negatively with anaemia, PR = 0.67 (95 % CI 0.47, 0.96). Nutrient intakes, serum vitamin B12, methylmalonic acid, homocysteine and red cell folate levels were not associated with measures …	121 (33 %) of the women in the first trimester had symptoms consistent with depression (K-10 score). Antenatal depressive symptoms in early pregnancy are highly prevalent in urban Indian women and are more common in women with vomiting and without anaemia.	Medium
15	Nasreen 2011	Prevalence and associated factors of depressive and anxiety symptoms during pregnancy: a population based study in rural Bangladesh	Cross sectional data from a prospective cohort study	Bangladesh	Rural community based-interviews in women's homes	720 randomly selected women in their third trimester of pregnancy from the Mymensingh district of Bangladesh	To estimate the prevalence of depression and anxiety symptoms and explore the associated factors in a cross section of rural Bangladeshi pregnancy women	Self-reported and secondary data analysis. Information about other perinatal outcomes was obtained shortly after birth from the mother's verbal report and via the Demographic Surveillance System.	Symptoms of antenatal common mental disorders (Self-Reporting Questionnaire-20: SRQ-20), stressful life events during pregnancy (List of Threatening Experiences: LTE) and worry about the forthcoming delivery	Not reported	Low birth weight (7.1%); poor/bad global health (3.8%); past stillbirth (4.3%); past neonatal death (25.0%)	≥1 episode of fever in pregnancy; ≥1 episode of malaria 15.9%.	High symptom levels (SRQ scores ≥6) were present in 128 women, (12.0%), low symptoms (SRQ scores 1–5) were present in 634 women (59.5%) and no symptoms (SRQ = 0) in 303 (28.5%) of women	Uses alcohol weekly or more (5.0%); uses “khat” weekly or more (12.9%); physical assault in pregnancy (2.3%)	None of the psychosocial stressors were associated with lower mean birth weight, stillbirth or neonatal mortality. Increasing levels of antenatal common mental disorders symptoms were associated with prolonged labour	Depression and anxiety are common and need to be screened for antenatally, policies to reduce domestic violence and increase social support beneficial	Medium
16	Natasha 2015	Prevalence of depression among subjects with and without gestational diabetes mellitus in Bangladesh: a hospital based study	Cross sectional	Bangladesh	Outpatient department of specialist tertiary hospital setting	748 pregnancy women (382 with gestational diabetes mellitus, 366 without gestational diabetes mellitus)	To measure the prevalence of depression during pregnancy with or without gestational diabetes mellitus	Background information, depression, anxiety, literacy, relationship, forced sex. Physical violence, social support	EDPS for depression; authors own questionnaire for background information				EDPS -18% of women positive for depression and 29% of women positive for anxiety	Multiple acts of physical violence 33.8%; forced sex 79.2%; physical violence 18.1%	Women’s literacy, poor household economy, poor relationship with husbands, and partner violence showed strong associations with depression and anxiety	Higher relate of depression in pregnancy deserves medical attention especially women diagnose with gestational diabetes mellitus. Further studies should estimate adverse pregnancy outcome for untreated depression especially in gestational diabetes mellitus cases	Medium
17	Natamba 2014	Reliability and validity of the centre for epidemiologic studies-depression scale in screening for depression among HIV-infected and HIV-uninfected pregnant women attending antenatal services in northern Uganda: a cross-sectional study	Cross-sectional survey	Northern Uganda	Facility based	123 (36 HIV-infected and 87 -uninfected) pregnant women receiving antenatal care.	To study the reliability and accuracy of the Center for Epidemiologic Studies Depression (CES-D) scale.	Primary	Center for Epidemiologic Studies Depression (CES-D) scale and the Mini-International Neuropsychiatric Interview (MINI)for current major depressive disorders.			36 HIV-infected and 87 -uninfected	35.8% of women reported depression	No associations reported.	The CES-D had high internal consistency and good discriminatory ability in detecting MINI-defined current major depressive disorders. The optimum CES-D cut off score for the identification of probable major depressive disorders was between 16 and 17.	The CES-D is a suitable instrument for screening for probable major depression among pregnant women of mixed HIV status attending antenatal services in northern Uganda.	Medium
18	Ntaganira 2008	Intimate partner violence among pregnant women in Rwanda	Cross sectional survey	Rwanda	Two urban antenatal clinics in Kigali and two rural antenatal clinics (one south and one north province)	600 pregnant women attending antenatal clinic	To identify variable associated with intimate partner violence among pregnant women in Rwanda	Self-reported	MADRS scale Own questionnaire	13% hypertension; gestational diabetes not clear	3.7% history of neonatal death; gestational diabetes		Overall, depression 18.3%; higher in gestational diabetes 25.9%; without gestational diabetes 10.4%	2% took sedatives	No association with depression and gestational diabetes with other obstetric factors.	Screening for intimate partner violence against women as an integral part of HIV care as well as routine antenatal care. Services for battered women should also be made available	Medium
19	Prost 2012	Predictors of maternal psychological distress in rural India: a cross-sectional community-based study	Cross sectional	India	Rural Jharkhand and Orissa, Eastern India	5801 mothers around 6 weeks after delivery	To assess the prevalence and predictors of psychological distress as a proxy for common mental disorders among mothers in rural Jharkhand and Orissa, eastern India	Demographics, HIV status, intimate partner violence	Authors own tool for intimate partner violence assessment	Not reported	Not reported	HIV status, negative and positive women compared. HIV positive women reported more intimate partner violence	Not reported	35.4% of women with intimate partner violence in the past 12 months	Not reported.	Mothers living in underserved areas of India who experience infant loss, an unwanted pregnancy, health problems in the perinatal and postpartum periods and socio-economic disadvantage are at increased risk of distress and require access to reproductive healthcare with integrated mental health interventions	Medium
20	Rahman 2007	Association between antenatal depression and low birthweight in a developing country	Case Control	Rawalpindi, Pakistan.	Rural community	143 women depressed and 147 non-depressed aged 17–40 years in their third trimester of pregnancy.	To test the hypothesis that, in the setting of a low-income Pakistani community ICD-10 defined maternal depressive disorder in the third trimester of pregnancy is associated with LBW after controlling for possible confounders.	Primary	Schedules for Clinical Assessment in Neuropsychiatry (SCAN). Birth weight using 25kg spring balance Salter Scale. Ownership of household assets using the World Bank Assets Questionnaire for Pakistan. Lady health workers, who lived in the same locality and had intimate knowledge about the families being studied, rated the household on a five-point Likert scale ranging from 1 (richest) to 5(poorest…	Not reported	25% of women in the sample had a baby with a low birth weight (<2.5kg)	Not reported	25% of women were diagnosed with a depressive disorder.	Not reported	Infants of depressed mothers had lower birth weight (mean 2910 g) than infants of non-depressed mothers (mean 3022 g). The relative risk for LBW (<2500 g) in infants of depressed mothers was 1.9 (95% CI 1.3–2.9). The association remained significant after adjustment for confounders by multivariate analyses.	Infants of depressed mothers had lower birthweight than infants of non-depressed mothers.	High
21	Rees 2016	A high-risk group of pregnant women with elevated levels of conflict-related trauma, intimate partner violence, symptoms of depression and other forms of mental distress in post-conflict Timor-Leste	Cross sectional	Timor-Leste	Four main government antenatal clinics in Dili district	1672 women in the second trimester of pregnancy	To assess an index of exposure of two forms of trauma to identify women attending antenatal clinic in conflict affected Timor-Leste at high risk of depression and other forms of stress	Self-reported	Face to face questionnaire; the diagnosis and severity of violence were assessed using a modified questionnaire based on the Index of Spouse Abuse and Severity of Violence against Women Scale	Not reported	Maternal and neonatal complications -prevalence not reported -only associations reported	Not reported	Not reported	43.8% of women reported violence during pregnancy. Of these women 79.1% had mild violence and 20.9% severe violence	Maternal complications were higher in women who experienced violence (30.2% vs 23.6%, p=0.004). Women who experienced sexual violence had more maternal complications (43.2%), and women who experienced psychological violence had more neonatal complications (54.2%)	The findings offer a framework for a tiered approach to detection, guiding prevention and intervention strategies for intimate partner violence and associated mental health problems in low-income post-conflict countries	Medium
22	Romero-Gutiérrez 2011	Prevalence of violence against pregnant women and associated maternal and neonatal complications in Leon, Mexico	Cross sectional design	Mexico	Postpartum area at a tertiary care referral hospital in Leon, Mexico	1623 postpartum women.	To determine the prevalence of violence against women and associated maternal and neonatal complications in a developing country setting	Self-reported	Kessler-10 item scale for psychological distress; own design otherwise; severe stomach pain; excessive vomiting; fever for more than 24 h; excessive vaginal bleeding; jaundice; reduced/no fetal movement; self-reported symptoms of malaria; high fever in the 3 days before labour, foul smelling vaginal discharge; prolonged labour; fits or convulsions; vaginal bleeding; retained placenta; tear around…		Health problems in the antepartum (46.3%) delivery (35.1%); or postpartum periods (30.5%) Caesarean section (1.7%)		11.5% (95% CI: 10.7-12.3) of mothers had symptoms of psychological distress (K10 score >15)	43.9% used local alcohol ‘handia' and 11.3% reported an unwanted pregnancy	Unwanted pregnancy for the mother, small perceived infant size and a stillbirth or neonatal death were all independent-ly associated with an increased risk of distress. The loss of an infant or an unwanted pregnancy increased the risk of distress considerably respectively	Violence during pregnancy is quite common in the study setting. Maternal complications are higher in women who experience violence during pregnancy. Implications for practice: it is recommended that pregnant women who are experiencing violence should be identified during antenatal care to avoid maternal or neonatal complications	Low
23	Rwakarema 2015	Antenatal depression is associated with pregnancy-related anxiety, partner relations, and wealth in women in Northern Tanzania: a cross-sectional study	Cross-sectional study	Northern Tanzania	Facility based at the antenatal clinic	397 pregnant women in their second and first, second and third trimesters were recruited from three antenatal clinics.	To assess depression in pregnancy and related psychosocial risk factors among select pregnant women residing in Mwanza region, Northern Tanzania.	Primary	Edinburgh Postnatal Depression Scale; structured questionnaire assessing psychosocial, demographic, and behavioural risk factors related to antenatal depression. Pregnancy-related anxiety was assessed using the pregnancy-related anxiety 10-item tool (4-point Likert scale) evaluating a woman’s feelings. For social ill-health, three closed-ended questions were asked: (a) Are you involved in decisio…	Not reported	Not reported	Not reported	33.8 % (n = 134) of pregnant women had antenatal depression. Pregnancy-related anxiety 6%.	24.4% of women reported poor support from their family; 12.6% of women reported poor relations with their partner.	Pregnant women with poor relationship with partner and low/moderate socio-economic status had the highest OR for antenatal depression (82.34, 95 % CI 4.47, 1516.60) after adjusting for other covariates. Pregnant women with poor relationship with partner and high socio-economic status had an OR of 13.48 (95 % CI 1.71, 106.31) for antenatal depression.	33.8 % of pregnant women had antenatal depression. Pregnancy-related anxiety was associated with antenatal depression. Pregnant women with poor relationship with partner and low/moderate socio-economic status had the highest OR for antenatal depression after adjusting for other covariates.	Medium
24	Shamu 2014	Intimate partner violence after disclosure of HIV test results among pregnant women in Harare, Zimbabwe	Cross sectional	Zimbabwe	Six postnatal clinics in Harare	Data were collected from 842 women interviewed postnatally in six postnatal clinics	To report intimate partner violence following disclosure of HIV test results by pregnancy women	Self-reported	Edinburgh Postnatal Depression Scale, the Kessler-10 psychological distress scale and the Harvard Trauma Questionnaire. Intimate partner violence was assessed by the World Health Organization questionnaire	Not reported	Not reported	Not reported	EPDS ≥13 -(19.7%); PTSD ≥2 (5.7%); Kessler (K10) ≥30 (6.3%); any mental distress (24.1%)	No abuse (10.8%); low respect (32.9%); severe psychological abuse (30.6%); physical abuse (6.2%); physical and psychological abuse (19.5%)	Intimate partner violence showed a dose-response relationship with depressive symptoms	Interconnectedness of intimate partner violence, HIV status. Efforts to involve men in antenatal care must also be strengthened.	Medium
25	Shamu 2016	High-frequency intimate partner violence during pregnancy, postnatal depression and suicidal tendencies in Harare, Zimbabwe	Cross sectional study	Zimbabwe	Six postnatal clinics in Harare	Data were collected from 842 women interviewed postnatally in six postnatal clinics	This study investigated the association of postnatal depression and suicidal ideation with emotional, physical and sexual intimate partner violence experienced by women during pregnancy	Self-reported	Adapted WHO questionnaire for intimate partner violence. HIV status from clinical notes	Not reported	Not reported	HIV prevalence was 15.3%	Not reported in this paper	60% of women reported at least one episode of physical, sexual or emotional abuse in the past 12 months	Positive HIV status was associated with intimate partner violence. Factors associated with intimate partner violence were gender inequity, past intimate partner violence, risky sexual behaviour and living with relatives	Emotional intimate partner violence during pregnancy negatively affects women’s mental health in the postnatal period. Further research must look at possible indirect relationships between sexual and physical intimate partner violence on mental health	Medium
26	Stewart 2014	A cross-sectional study of antenatal depression and associated factors in Malawi	Cross sectional	Malawi	Antenatal clinic at Mangochi District Hospital, Mangochi, Malawi	583 pregnant women were recruited from a district hospital antenatal clinic	To measure symptoms of depression and anxiety, and non-specific somatic symptoms commonly associated with distress	Self-reported	Adapted WHO intimate partner violence questionnaire. HIV status from clinical notes	Not reported	Not reported	HIV positive 15.1%.	One in five women (21.4%) met the diagnostic criteria for PND symptomatology whilst 21.6% reported postpartum suicide thoughts and 4% reported suicide attempts	Two thirds (65.4%) reported any form of intimate partner violence	Strong associations were found between postnatal depression and severe emotional abuse or severe combined forms of intimate partner violence. Suicidal ideation was associated with emotional abuse	This study demonstrates that antenatal depression and common mental disorders are common in Malawi and are associated with factors that may be amenable to psychosocial interventions	Medium
27	Stöckl 2010	Physical violence by a partner during pregnancy in Tanzania: prevalence and risk factors	Household survey	Tanzania	Mbeya, Dar is Salaam	1298 pregnant women	To further analyse the WHO multi-country study data to investigate the magnitude and patterns of violence during pregnancy in two settings and to explore the associate between violence during pregnancy and matron health outcome and potential risk and protective factors for the onset of violence during pregnancy	Maternal socio-demographic and health variables were measured, and associations with SRQ score and depression diagnosis were determined.	Symptoms of depression and anxiety, and non-specific somatic symptoms commonly associated with distress, were measured using validated local versions of the Self-Reporting Questionnaire (SRQ). In a sub-sample, Diagnostic Statistical Manual (DSM)-IV diagnoses of major and minor depressive disorders were made using the Structured Clinical Interview for DSM-IV	Not reported	Complication in previous pregnancy (15.4%); had a child die (17.2%)	HIV positive (10.8%)	Depressive episodes: major (10.7%) minor (10.4%). The adjusted weighted prevalence of current major depressive episode and current major or minor depressive episode were 10.7 % (95 % CI 6.9-14.5 %) and 21.1 % (95 % CI 15.5-26.6 %) respectively	Intimate partner violence (22%).	On multivariate analysis, SRQ score was significantly associated with lower perceived social support, experience of intimate partner violence, having had a complication in a previous delivery, higher maternal mid-upper arm circumference and more years of schooling	Interventions on intimate partner violence in high income countries have been tested on antenatal clinics but effective solution for how to intervene in low recourse settings like Tanzania are still needed	Low
28	Surkan 2017	Risk of Depressive Symptoms Associated with Morbidity in Postpartum Women in Rural Bangladesh	Secondary data analysis from population based data community trial	Bangladesh	Population based	39, 000 married rural pregnant women	To examine the relation between women's' reported morbidity symptoms from childbirth to three months postpartum, and subsequent depression symptoms assessed at six months postpartum	Self-reporting	Intimate partner violence and social circumstances; a woman was categorised as having experienced violence during pregnancy if she answered yes to the question “Was there ever a time when you were beaten or physically assaulted by (any of) your partner(s) whilst you were pregnant?”	No data reported in paper	No data reported in paper	Not reported	No data reported in paper	7% (n=88) of women in Dar es Salaam and 12% (n=147) of women in Mbeya reported having experienced violence. Substance misuse (alcohol) -not reported	Women's odds of drinking during their last pregnancy were significantly increased if they had experienced violence during pregnancy	Physical illness during the first three months postpartum were risk factors for depressive symptoms with the strongest associations noted for convulsion and hepatobiliary disease. Symptoms of depression may be of concern to women suffering from depressive symptoms	Medium
29	Tran 2012	Interactions among alcohol dependence, perinatal common mental disorders and violence in couples in rural Vietnam: a cross-sectional study using structural equation modelling	Cross-sectional	Rural area of Vietnam	Population-based in randomly selected communes in Ha Nam and Hanoi, Vietnam	364 women at least 28 weeks pregnant or were mothers of 4-6-week-old babies in the recruitment period. Overall, 230/360 (64%) of their husbands also participated.	The aim of this study as to examine the relationships among perinatal common mental disorders, alcohol abuse and domestic violence in couples in a rural, low-income setting.	Primary	Clinical Interviews for the DSM IV Axis 1 Diagnoses (SCID-I) modules for depression, generalised anxiety, and panic disorders. Alcohol dependence was assessed using the CAGE questionnaire. Experience of intimate partner violence was measured by experiences in three domains: fear of and actual physical violence, controlling behaviours, and absence of affection and care.	Not reported	Not reported	Not reported	30.9% of women and 17% of men reported depression. Overall, in 7.4% of couples both wife and husband were diagnosed with depression; and 41.2% of couples had at least one member with depression.	26.8% of men and no women were alcohol dependant.	After controlling for other psychosocial risk factors, comorbid common mental disorders and alcohol dependency in husbands increased by 4.7 times the probability of common mental disorders in their wives via intimate partner violence.	Co-morbidities, perinatal common mental disorders and alcohol dependence in husbands have a significant adverse effect on the mental health of their wives in rural areas of Vietnam.	Medium
30	Tran 2013	Psychological and Social Factors Associated with Late Pregnancy Iron Deficiency Anaemia in Rural Viet Nam: A Population-Based Prospective Study	Prospective cohort	Rural area of Vietnam	Population-Based	378 women at 12 - 20 weeks gestation.	The aim of this study was to examine the relationships between psychological and social factors and late pregnancy iron deficient anaemia among pregnant women in rural Vietnam.	Primary	Iron deficient anaemia was defined as Haemoglobin < 11 g/dL and serum ferritin < 15 ng/mL. Symptoms of Common Mental Disorders were assessed by the Edinburgh Postnatal Depression Scale-Vietnam (EPDS-V). Persistent antenatal common mental disorder was defined as having an EPDS-V score ≥ 4 in both W1 and W2.	The incidence risk of iron deficient anaemia in the third trimester was 13.2% (95% confidence interval (CI): 9.8-16.7)	Not reported	Not reported	Persistent common mental disorder was found in 16.9% (95% CI: 13.1-20.7) pregnant women.	The pre-valence of lifetime experience of intimate partner violence (13%), fear of other family members (5.9%) and household food insecurity (30%).	Persistent common mental disorders were predicted by intimate partner violence, fear of other family members, experience of childhood abuse, coincidental life adversity, and preferring the sex of the baby. Early pregnancy Iron deficient anaemia and being multi-parous also contributed to late pregnancy Iron deficient anaemia.	Persistent common mental disorders were found in 16.9% pregnant women and was predicted by intimate partner violence, fear of other family members, experience of childhood abuse, coincidental life adversity, and preferring the sex of the baby.	Medium
31	Tsai 2016	Intimate Partner Violence and Depression Symptom Severity among South African Women during Pregnancy and Postpartum: Population-Based Prospective Cohort Study	Secondary data analysis of population based longitudinal data.	South Africa	Home visit	1328 pregnant women.	To estimate the association between intimate partner violence and depression in a pregnant study population.	Self-reporting based on symptomatic reporting	Questionnaire using symptoms	Prolapse (2.2%); Stress incontinence (3.2%); continuous dripping of urine (0.33%); severe headache (14.2%); anaemia (18.7%)	Not reported	Reproductive infection (2.5%); urinary tract infection (6.04%); pneumonia (4.9%); gastro-enteritis (22.1%)	The percentage of women who experienced high depressive symptoms (3–5 symptoms) was 13.5%	Not reported	All postpartum illnesses were associated with an increased relative risk of depressive symptoms by 6 months postpartum. Intimate partner violence and depression significantly linked with depression symptom severity.	Intensive health sector Reponses to reduce intimate partner violence and improve women's mental health should be explored	Medium
32	Ukachukw 2009	Maternal morbidity and mortality in peri-urban Kenya-assessing progress in improving maternal healthcare	Retrospective case notes review	Kenya	PCEA Kikuyu Hospital, Kenya	Data on sociodemographic, recorded antenatal care activities, maternal morbidities and deaths were elicited from case notes of all pregnancies and births over a two-year period	To assess antenatal care activities, maternal morbidities and deaths were elicited from case notes of all pregnancies and births over a 2-year period.	Self-reporting	Xhosa version of the EDPS for depression; items inquiring about the frequency with which a woman’s current or previous intimate partner had, during the past 12 months, slapped or thrown anything at her; pushed or shoved her; hit her with a fist or another object; or threatened or attacked her with a gun, knife, or other weapon. Responses were scored on a four-point Likert type scale ranging from …	Not reported	Not reported	Not reported	39.5% of women screened positive for depression	At baseline, the prevalence of any intimate partner violence varied from 4.4–30.2%	After multivariable adjustment, intimate partner violence intensity had a strong and statistically significant association with depression symptom severity, regardless of the specification	Urinary tract infection is an important cause of maternal illness during pregnancy. Routine screening is recommended. Diagnosis and management of psychological disorders in pregnancy remain unsatisfactory. Further studies to identify the true burden of these conditions are needed	Medium
33	Vythilingum 2012	Risk factors for substance use in pregnant women in South Africa	Cross sectional self-reports	Cape town, South Africa	Facility based in an antenatal clinic	323 women presenting for their first antenatal visit who consented.	To study the prevalence of alcohol and substance use in a South African antenatal population and its correlates with socio-demographic factors, depression and perceived stress.	Primary	Alcohol Use Disorders Identification Test (AUDIT); Drug Use Disorders Identification Test (DUDIT); Edinburgh Postnatal Depression Scale (EDPS) and Perceived Stress Scale (PSS).	Not reported	Not reported	Not reported	Using EPDS cut-off scores of 12 and 15, 48.9% and 33.6% of women had scores consistent with major depression.	During pregnancy 36.8% of women smoked, 20.2% used alcohol and 4% used substances	An EPDS cut-off score of 12 was significantly associated with both alcohol use (25.9% v. 15.2%, p=0.019) and risky drinking (76.9% v. 36.8%, p=0.04), while an EPDS cut-off score of 15 was significantly associated with substance use (8.2% v. 1.4%, p=0.004) as well as alcohol dependence (23.1% v. 3.1%).	There were high rates of both alcohol abuse and antenatal depression, and a significant association between depression, substance use and alcohol abuse; EDS scores greater than 12 could be used to identify women at risk of alcohol dependence and/or substance abuse.	Medium
34	Wado 2014	Effects of maternal pregnancy intention, depressive symptoms and social support on risk of low birth weight: a prospective study from southwestern Ethiopia	Prospective study	Ethiopia	Community based -in rural villages	622 pregnant women followed up until delivery	The effects of unwanted pregnancy, prenatal depression and social support on the risk of low birth weight in rural south west Ethiopia	Data extracted from case notes reviews	Data on sociodemographic, recorded antenatal care activities, maternal morbidities and deaths were elicited from case notes of all pregnancies and births over a 2-year period; own data extraction questionnaire used	Not reported	Genital tract trauma was the commonest morbidity suffered by the women during delivery (90.6%)	Urinary tract infection was the commonest maternal illness in pregnancy (14.5%); (3%) HIV positive	Psychological disorders constituted 5.3% of reported postpartum complications	Not reported	Urinary tract infection was not found to be associated with any adverse outcome.	Identifying women’s pregnancy intention during antenatal care visits, and providing appropriate counselling and social support will help improve birth outcomes	Medium
35	Waqas 2015	Psychosocial factors of antenatal anxiety and depression in Pakistan: is social support a mediator?	Cross sectional study	Pakistan	Department of OB&G in four teaching hospitals in Lahore, urban setting	500 pregnant women	To assess the relationship between intimate partner violence during pregnancy and both postnatal depression and suicidal ideation	Self-reporting and mid upper arm circumference (MUAC) measurements were conducted	EDPS for depression; social support was measured using the MSSS (Maternity Social Support Scale); own questionnaire otherwise	Mid upper arm circumciference <230 (18.1%); >230 (68.1%)	Mean birth weight measured (2989g). Low birth weight 17%.	Not reported	Prenatal depression (17.2%) unwanted pregnancy (10.8%)	Social support -details not clear	Unwanted pregnancy, prenatal depression and social support were associated with low birth weight.	Because of the predominantly patriarchal sociocultural context in Pakistan, the predictors of antenatal anxiety and depression may differ from those in developed countries. Authors suggest that interventions designed and implemented to reduce antenatal anxiety and depression should consider these unique factors	Low
36	Wong 2017	Depression, alcohol use, and stigma in younger versus older HIV-infected pregnant women initiating antiretroviral therapy in Cape Town, South Africa	Cross sectional	Cape Town, South Africa	625 HIV positive women	Comparison of younger (18-24 years old) and older (≥25 years old) HIV-infected pregnant women initiating antiretroviral therapy in Cape Town, South Africa	To compare young and older HIV infected pregnant women and their risk of alcohol abuse and depression	Self-reported	Demographics, the Hospital Anxiety and Depression Scale (HADS) and the Social Provisions Scale (SPS)	Not reported	Previous miscarriage (8.8%), and previous abortion (22%). A history of at least one episiotomy was reported (16.2%), and a history of at least one Caesarean delivery was reported by 136 (27.2%) women	Not reported	Anxiety levels in participants were categorized as normal (145 women, 29%), borderline (110, 22%) or anxious (245, 49%). Depression levels were categorized as normal (218 women, 43.6%), borderline (123, 24.6%) or depressed (159, 31.8%)	SPS scores -not clear from the paper; unplanned pregnancy (73%); Harassment 33 (6.6%)	Inferential analysis revealed that higher HADS scores were significantly associated with lower scores on the SPS, rural background, history of harassment, abortion, cesarean delivery and unplanned pregnancies (P <0.05).	In multivariable analysis, age remained significantly associated with depressive symptoms and report of self-harming thoughts. Level of HIV-related stigma and report of intimate partner violence modified the association between age and depressive symptoms	Medium
37	Yator 2016	Risk factors for postpartum depression in women living with HIV attending prevention of mother to-child transmission clinic at Kenyatta National Hospital, Nairobi	Cross-sectional study	Nairobi, Kenya	Hospital based	123 postnatal women living with HIV attending prevention of mother-to-child transmission clinic at Kenyatta National Hospital located in Nairobi, Kenya.	To determine the prevalence and severity of postpartum depression among women living with HIV and to further understand the impact of stigma and other psychosocial factors.	Primary	Edinburgh Postnatal Depression Scale and HIV/AIDS Stigma Instrument – PLWHA (HASI – P).	Not reported	Not reported	9.8% of women were treated for STI in previous months. Child HIV positive 3%	48% (n=59) of women screened positive for elevated depressive symptoms. 29% (n =36) of women had suicidal ideation.	9% of women reported high levels of stigma; physical abuse by husband 8.4%; Women reported good social support from family 44%; friends 30%; and significant others 15%.	Multivariate analyses showed that lower education (OR = 0.14, 95% CI [0.04–0.46], p = .001) and lack of family support (OR = 2.49, 95% CI [1.14–5.42], p = .02) were associated with the presence of elevated depressive symptoms. Stigma was positively correlated with an increase in post-partum depression.	Lower education and lack of family support were associated with presence of elevated depressive symptoms. PMTCT is an ideal context to reach out to women to address mental health problems especially depression screening and offering psychosocial treatments bolstering quality of life of the mother.	Medium
38	Zafar 2015	Non-Life Threatening Maternal Morbidity: Cross Sectional Surveys from Malawi and Pakistan	Cross sectional	Malawi and Pakistan	Rural community	Total sample size was 3459. (Malawi-1732 and Pakistan-1727) Women were assessed at three stages of pregnancy: early pregnancy, late pregnancy, postnatal period	To define maternal morbidity with clear criteria for identification at primary care level and estimate the distribution of and evaluate association between physical (infective and non-infective) and psychological morbidities in two low-income countries	Semi structured questionnaires documents signs and symptoms, examination and laboratory tests	EDPS for depression; symptoms and signs bundled to reflect infectious, non-infectious, psychological morbidity	Malawi - APH (3.1%); anaemia (39.5%); pre-eclampsia (0.2%); incontinence (0%); nausea and vomiting (19.1%); epilepsy (0.3%); asthma (1.0%). one non-infective morbidity (28.8%) two non-infective morbidities (1.2%); three non-infective morbidities (0.2%).	One in 10 women in Malawi reported a previous pregnancy complication	Malaria (8.2%); fever (2.4%); UTI (5.4%); STI (7.5%); HIV positive (16.0%); suspected TB (0.8%); hepatitis (0%); one infective morbidity (25.9%) two infective morbidities (5.4%); three infective morbidities (1.3%)	2.6% of women in in Malawi had EPDS >9	Not reported	Antepartum bleeding increased the odds of psychological morbidity 5-fold.	Strengthen availability and quality of antenatal and postnatal care packages, need for more robust assessment of non-severe maternal morbidity	High
										Pakistan-APH (4.1%); anaemia (35.3%); pre-eclampsia (0.8%); incontinence (4.7%); nausea and vomiting (18.8%); epilepsy (0.8%); asthma (1.4%). one non-infective morbidity (34.4%) two non-infective morbidities (6.9%); three non-infective morbidities (1.8%)	1 in 5 women in Pakistan reported a previous pregnancy complication. Multiple morbidities were uncommon (<10%).	Malaria (2.7%); fever (3.1%); UTI (8.2%); STI (14.9%); HIV positive (6.3%); suspected TB (10.0%); hepatitis (1.6%); one infective morbidity (21.1%) two infective morbidities (6.4%); three infective morbidities (4.1%)	26.9% of women in Pakistan had EPDS >9	Not reported	For Pakistan, results show a 56% increase in odds of psychological morbidity due to increasing burden of infective morbidity.Complication-s during a previous pregnancy, infective morbidity (p <0.001), intra or postpartum haemorrhage (p <0.02) were associated with psychological morbidity in both settings
